# Supplementary material for: The Effect of Mealworm Frass on the Chemical and Microbiological Properties of Horticultural Peat in an Incubation Experiment
Source: Int J Environ Res Public Health. 2022 Dec 20;20(1):21. doi: 10.3390/ijerph20010021 (PMC9819234; doi:10.3390/ijerph20010021)
Supplement: Supplementary file 1 [file ijerph-20-00021-s001.zip]

Archive with 1 entries (1 files):
- ijerph-2067751-supplementary.pdf
